# Supplementary material for: Role of p53 in Cisplatin-Induced Myotube Atrophy
Source: Int J Mol Sci. 2023 May 24;24(11):9176. doi: 10.3390/ijms24119176 (PMC10253206; doi:10.3390/ijms24119176)
Supplement: Supplementary file 1 [file ijms-24-09176-s001.zip]

Archive with 1 entries (1 files):
- Supplementary_Fig_Table.pdf
